# Supplementary material for: Structural and functional characterization of AfsR, an SARP family transcriptional activator of antibiotic biosynthesis in Streptomyces
Source: PLoS Biol. 2024 Mar 1;22(3):e3002528. doi: 10.1371/journal.pbio.3002528 (PMC10936776; doi:10.1371/journal.pbio.3002528)
Supplement: S1 Table — (XLSX) [file pbio.3002528.s018.xlsx]

## Sheet: Sheet1
	SARP-TIC (EMD-35047)(PDB 8HVR)	aCTD-SARP-DNA from SARP-TIC (EMD-35046)	AfsRT337A-TIC (EMD-36370) (PDB 8JKE)	SARP region from AfsRT337A-TIC (EMD-36369)
Data collection and processing
Magnification	130000	130000	130000	130000
Voltage (kV)	300	300	300	300
Electron exposure(e-/Å2)	40	40	40	40
Defocus Range (μm)	1.0-2.0	1.0-2.0	1.0-2.0	1.0-2.0
Pixel Size (Å)	1.1	1.1	1.1	1.1
Initial particle images (no.)	193644	193644	131066	131066
Final particle images (no.)	95223	95223	45208	45208
Map resolution (Å)	3.35	3.77	3.67	5.1
FSC threshold	0.143	0.143	0.143	0.143
Map resolution range (Å)	2.9-6.9	3.4-7.4	3.1-7.1	4.1-8.1
Refinement
Model resolution (Å)	3.5		3.7
FSC threshold	0.5		0.5
CCMask	0.75		0.75
Model composition
Non-hydrogen atoms	33932		33932
Protein residues	4041		4041
Nucleotides	122		122
Ligands	3		3
B-factors (Å2)
Protein	32.85		99.26
Nucleotides	89.42		210.15
Ligands	21.03		75.79
RMS deviations
Bond length (Å)	0.005		0.005
Bond angle (°)	1.026		0.769
Validation
MolProbity score	1.53		1.61
Clash score	7.07		7.86
Rotamer outliers (%)	0.12		0.24
Ramachandran Outliers (%)
Outliers	0		0
Allowed	2.74		3.06
Favored	97.26		96.94
