# Supplementary material for: Structural and functional characterization of AfsR, an SARP family transcriptional activator of antibiotic biosynthesis in Streptomyces
Source: PLoS Biol. 2024 Mar 1;22(3):e3002528. doi: 10.1371/journal.pbio.3002528 (PMC10936776; doi:10.1371/journal.pbio.3002528)
Supplement: S2 Table — (XLSX) [file pbio.3002528.s019.xlsx]

## Sheet: Sheet1
Sample	Peptide1	Positions	Phosphosites2	PEP3	Xcorr4	PSMs5
AfsR	[K].T(+79.97)TLAVHVAHR.[A]	[337-346]	[T337]	0.00144	3.01	2
phos-AfsR(pre-dephosphorylated)	[R].RPGFPAEEEES(+79.97)GALR.[F]	[12-26]	[S22]	0.0343	3.15	1
	[R].ALGTADSAIPDS(+79.97)LEER.[A]	[380-395]	[S391]	1.65e-05	4.48	1
	[R].ALS(+79.97)ALGQADR.[A]	[951-960]	[S953]	0.00151	2.61	1
	[K].T(+79.97)TLAVHVAHR.[A]	[337-346]	[T337]	0.0132	2.98	2
	[R].T(+79.97)WTVSVLAAK.[L]	[506-515]	[T506]	0.00382	2.53	3
1 The number in bracket denotes molecular mass change of residue, according to the MS/MS analysis.
2 The positions of the phosphorylated residues in the AfsR sequence.
3 Posterior Error Probability of the identification, where smaller is more significant.
4 The score of the cross correlation with the theoretical spectrum.
5 The number of MS/MS spectra matched to the same peptide.
