# Supplementary material for: Structural and functional characterization of AfsR, an SARP family transcriptional activator of antibiotic biosynthesis in Streptomyces
Source: PLoS Biol. 2024 Mar 1;22(3):e3002528. doi: 10.1371/journal.pbio.3002528 (PMC10936776; doi:10.1371/journal.pbio.3002528)
Supplement: S3 Table — (XLSX) [file pbio.3002528.s020.xlsx]

## Sheet: Sheet1
Primer Name	Sequence (5’ to 3’)
afsR F	gtgccgcgcggcagccatatggacggtggaccgc
afsR R	tcgacggagctcgaattctcaccgcgccacactgc
afsKΔC F	atggctgatatcggatccgtggtggatcagctgacgcag
afsKΔC R	gtggtggtggtgctcgagtcagcggccgccggccgtg
SARP F	atcgtaatccatatggacggtggaccgcg
SARP R	tgattcgatgaattctcaggccagggccggg
rbpA F	atcgtaatccatatgagtgagcgagctct
rbpA R	tgattcgatgaattcctacgcactcttgcgg
carD F	atcgtaatccatatgacgttcaaggttgg
carD R	tgattcgatgaattctcaggaggcgagcacct
afsSp F	gacggccagtgaattccaggaggtcggcgaggtaa
afsSp R	gtacgtgccggatccatgcgacggtctgacggaga
afsSp M1 F	gaccggcggtagccggagatggactcgttcgtttatctcccc
afsSp M1 R	agtccatctccggctaccgccggtc
afsSp M2 F	cggagcgttcagcgttatgggcgctccccctggca
afsSp M2 R	cgcccataacgctgaacgctccggc
afsSp M1M2 F	accggcggtagccggagatggactcgttatgggcgctccccctgg
afsSp M1M2 R	cgcccataacgagtccatctccggctaccgccggtc
actII-4p F	atcgtaatcgaattctcgcttgtgacggcaagcac
actII-4p R	tgattcgatggatccgattctccgtctcctggggg
actII-4p -58 F	tcgcttgtgacggcaagcac
afsSp -50 F	gtagccggagcgttcagc
MangoⅢ R	ggcacgtacgaatataccac
afsSp -45-14 F	cggagcgttcagcgttcgtttatctccccctg
afsSp -45-14 R	cagggggagataaacgaacgctgaacgctccg
afssp -45-14 mut1 F	ggagatggactcgttcgtttatctccccctgg
afssp -45-14 mut1 R	ccagggggagataaacgaacgagtccatctcc
afssp -45-14 mut2 F	ggagcgttcagcgttatgggcgctccccctgg
afssp -45-14 mut2 R	ccagggggagcgcccataacgctgaacgctcc
afssp -45-14 m1m2 F	ggagatggactcgttatgggcgctccccctgg
afssp -45-14 m1m2 R	ccagggggagcgcccataacgagtccatctcc
afsSp1 -50+15 6B F	gtagccggagcgttcagcgttcgtttatctccccctggcactgtcatctccgtcagaccgtcgca
afsSp1 -50+15 6B R	tgcgacggtctgacgctctacacagtgccagggggagataaacgaacgctgaacgctccggctac
afsR S22E F	ggcggaagaggaggaagagggcgcgctgcgctt
afsR S22E R	tcttcctcctcttccgccgggaatccgg
afsR T337E F	atcggcggcgtcggcaaggagaccctcgcggtgcac
afsR T337E R	tccttgccgacgccgccgatgccgg
afsR S391E F	ctcggccatcccggacgagctggaggagcgcgcc
afsR S391E R	ctcgtccgggatggccgagtcggccgtg
afsR T506E F	gctggccgcccgccgcgagtggacggtctcggtc
afsR T506E R	ctcgcggcgggcggccagccggga
afsR S953E F	ctgggacgcgccctggaggccctgggccaggc
afsR S953E R	tccagggcgcgtcccagcagagccagg
afsR T337A F	ggcggcgtcggcaaggcgaccctcgcggtgc
afsR T337A R	ccttgccgacgccgccgatgccggcc
SARP R59A F	ggccgtacggccctcggccagcagcagggcggcc
SARP R59A R	gccgagggccgtacggccacggccggc
SARP T63A F	gccggccgtggccgcacggccctcgcgca
SARP T63A R	gcggccacggccggcgagctgatcga
SARP D71A F	ctcgccccacagggccgcgatcagctcgccggccg
SARP D71A R	cggccctgtggggcgaggaaccgccgtcgcag
SARP E76A F	ctgcgacggcggttccgcgccccacagggcgtc
SARP E76A R	cggaaccgccgtcgcaggcgctggcg
SARP E77A F	gcgcctgcgacggcggcgcctcgccccacagggc
SARP E77A R	cgccgccgtcgcaggcgctggcggcg
SARP R173A F	gccgccattcgccgagggcgacccgctgcgtctgcg
SARP R173A R	gccctcggcgaatggcggctccaactcc
SARP E176A F	ggagttggagccgccaggcgccgagacggacccg
SARP E176A R	cctggcggctccaactcctcgaaacccgcc
SARP L211A F	gcgcaggcgttcgcgcgccgggtgcgccgcggtca
SARP L211A R	gcgcgcgaacgcctgcgcgagctgctga
SARP R240A F	cgtcggcgagcaggcgggccgtgtccgcgtagac
SARP R240A R	gcccgcctgctcgccgacgagctgggc
SARP L243A F	cccagctcgtcggcggccaggcggcgcgtgtc
SARP L243A R	gccgccgacgagctgggcgtcgacccg
SARP D245A F	tcgacgcccagctcggcggcgagcaggcgg
SARP D245A R	ccgagctgggcgtcgacccgcgcccc
SARP E246A F	gggtcgacgcccagcgcgtcggcgagcaggc
SARP E246A R	cgctgggcgtcgacccgcgccccgg
SARP L247A F	cgcgggtcgacgcccgcctcgtcggcgagcag
SARP L247A R	gcgggcgtcgacccgcgccccggcctc
SARP V249A F	ccggggcgcgggtcggcgcccagctcgtcgg
SARP V249A R	ccgacccgcgccccggcctccaggaa
SARP D250A F	gccggggcgcggggcgacgcccagctc
SARP D250A R	ccccgcgccccggcctccaggaactc
SARP L263A F	gccgggtcggcctgggcgatgcgctgctggag
SARP L263A R	gcccaggccgacccggccctggcctga
