# Supplementary material for: Structural and functional characterization of AfsR, an SARP family transcriptional activator of antibiotic biosynthesis in Streptomyces
Source: PLoS Biol. 2024 Mar 1;22(3):e3002528. doi: 10.1371/journal.pbio.3002528 (PMC10936776; doi:10.1371/journal.pbio.3002528)
Supplement: S1 Data — (XLSX) [file pbio.3002528.s021.xlsx]

## Sheet: Fig. 1C
Fig. 1C
SARP-WT afs box
Conc. (nM)	ΔmP			Mean
0	0	0	0	0
31.25	18	21	30	23
62.5	25.5	31.5	33	30
125	33	31.5	42	35.5
250	45	36	39	40
500	44	42	54	46.67
1000	53.3	51	63	55.75
2000	66	69	59	64.67
5000	60	70	72	67.33

## Sheet: Fig. 1D
Fig. 1D
	ΔIntensity			Mean	Ratio to CK			Mean
CK	2640.44	3165.44	2561.94	2789.28	0.946641	1.13486	0.918497	1
62.5 nM SARP	2805.28	3180.44	3431.61	3139.11	1.00574	1.14024	1.23029	1.12542
125nM SARP	4984.28	4354.78	5791.61	5043.56	1.78694	1.56126	2.07638	1.80819
250nM SARP	6362.94	5579.61	6534.44	6159	2.28122	2.00038	2.3427	2.2081
500nM SARP	6414.58	7560.77	7092.3	7022.55	2.29973	2.71065	2.5427	2.5177
750nM SARP	7301.94	7050.11	8633.94	7662	2.61786	2.52758	3.09541	2.74695
1000nM SARP	9538.5	9843.06	10307.5	9896.35	3.4197	3.52889	3.6954	3.548

## Sheet: Fig. 1E
Fig. 1E
Volume (mL)	A280 (mAU)
5	4.044
5	4.065
5	4.086
5	4.131
5	4.038
5	3.99
5	3.978
5	3.988
5	3.848
5	3.592
5	3.386
5	3.213
5	3.133
5	3.051
5	3.047
5	3.144
5	3.351
5	3.531
5	3.579
5	3.663
5	3.817
5	3.998
5	4.127
5	4.204
5	4.165
5	4.076
5	3.909
5	3.73
5	3.564
5	3.5
5	3.611
5	3.686
5	3.628
5	3.533
5	3.34
5	3.236
5	3.34
5	3.44
5	3.481
5	3.434
5	3.457
5	3.546
5	3.539
5	3.545
5	3.514
5	3.408
5	3.485
5	3.513
5	3.515
5	3.565
5.1	3.639
5.1	3.825
5.1	3.967
5.1	4.016
5.1	4.135
5.1	3.982
5.1	3.904
5.1	4.026
5.1	4.054
5.1	4.088
5.1	4.073
5.1	4.027
5.1	4.03
5.1	3.968
5.1	3.902
5.1	3.847
5.1	3.775
5.1	3.92
5.1	3.993
5.1	3.962
5.1	3.932
5.1	3.856
5.1	3.73
5.1	3.693
5.1	3.685
5.1	3.667
5.1	3.529
5.1	3.324
5.1	3.049
5.1	2.909
5.1	2.858
5.1	2.932
5.1	3.045
5.1	3.143
5.1	3.175
5.1	3.242
5.1	3.172
5.1	3.177
5.1	3.284
5.1	3.512
5.1	3.911
5.1	4.175
5.1	4.341
5.1	4.343
5.1	4.394
5.1	4.413
5.1	4.553
5.1	4.78
5.1	5.101
5.1	5.343
5.2	5.435
5.2	5.553
5.2	5.579
5.2	5.624
5.2	5.727
5.2	5.724
5.2	5.695
5.2	5.694
5.2	5.69
5.2	5.56
5.2	5.361
5.2	5.189
5.2	5.098
5.2	4.927
5.2	4.722
5.2	4.539
5.2	4.338
5.2	4.261
5.2	4.142
5.2	4.036
5.2	3.894
5.2	3.703
5.2	3.631
5.2	3.583
5.2	3.587
5.2	3.576
5.2	3.52
5.2	3.446
5.2	3.409
5.2	3.35
5.2	3.401
5.2	3.499
5.2	3.605
5.2	3.666
5.2	3.685
5.2	3.659
5.2	3.735
5.2	3.785
5.2	3.793
5.2	3.791
5.2	3.74
5.2	3.732
5.2	3.613
5.2	3.562
5.2	3.521
5.2	3.519
5.2	3.528
5.2	3.527
5.2	3.365
5.2	3.402
5.3	3.479
5.3	3.595
5.3	3.736
5.3	3.86
5.3	4.019
5.3	4.094
5.3	4.114
5.3	4.186
5.3	4.228
5.3	4.339
5.3	4.358
5.3	4.269
5.3	4.19
5.3	4.142
5.3	4.195
5.3	4.145
5.3	3.986
5.3	3.821
5.3	3.758
5.3	3.829
5.3	3.926
5.3	3.919
5.3	3.884
5.3	3.825
5.3	3.783
5.3	3.754
5.3	3.604
5.3	3.601
5.3	3.675
5.3	3.903
5.3	4.009
5.3	3.946
5.3	3.836
5.3	3.755
5.3	3.868
5.3	3.983
5.3	4.109
5.3	4.088
5.3	4.096
5.3	4.047
5.3	3.984
5.3	3.72
5.3	3.618
5.3	3.572
5.3	3.569
5.3	3.565
5.3	3.485
5.3	3.361
5.3	3.302
5.3	3.242
5.3	3.177
5.4	3.143
5.4	3.243
5.4	3.472
5.4	3.512
5.4	3.48
5.4	3.437
5.4	3.479
5.4	3.509
5.4	3.612
5.4	3.677
5.4	3.82
5.4	3.951
5.4	3.91
5.4	3.801
5.4	3.713
5.4	3.742
5.4	3.773
5.4	3.796
5.4	3.729
5.4	3.75
5.4	3.728
5.4	3.736
5.4	3.759
5.4	3.681
5.4	3.768
5.4	3.758
5.4	3.66
5.4	3.584
5.4	3.545
5.4	3.621
5.4	3.763
5.4	3.829
5.4	3.732
5.4	3.545
5.4	3.358
5.4	3.323
5.4	3.331
5.4	3.362
5.4	3.344
5.4	3.313
5.4	3.291
5.4	3.179
5.4	2.987
5.4	2.775
5.4	2.746
5.4	2.814
5.4	2.899
5.4	2.916
5.4	2.957
5.5	3.083
5.5	3.279
5.5	3.466
5.5	3.589
5.5	3.685
5.5	3.782
5.5	3.928
5.5	4.091
5.5	4.183
5.5	4.242
5.5	4.239
5.5	4.205
5.5	4.15
5.5	4.023
5.5	3.806
5.5	3.597
5.5	3.436
5.5	3.381
5.5	3.415
5.5	3.456
5.5	3.467
5.5	3.456
5.5	3.594
5.5	3.67
5.5	3.735
5.5	3.848
5.5	3.981
5.5	4.075
5.5	4.162
5.5	4.284
5.5	4.361
5.5	4.352
5.5	4.346
5.5	4.29
5.5	4.166
5.5	4.028
5.5	3.927
5.5	3.847
5.5	3.978
5.5	4.15
5.5	4.158
5.5	4.115
5.5	4.015
5.5	3.952
5.5	3.899
5.5	4.069
5.5	4.212
5.5	4.32
5.5	4.337
5.5	4.304
5.6	4.155
5.6	4.042
5.6	4.106
5.6	4.073
5.6	4.031
5.6	4.01
5.6	3.883
5.6	3.674
5.6	3.474
5.6	3.438
5.6	3.491
5.6	3.603
5.6	3.719
5.6	3.837
5.6	3.923
5.6	4.064
5.6	4.186
5.6	4.296
5.6	4.502
5.6	4.62
5.6	4.791
5.6	4.866
5.6	4.969
5.6	5.056
5.6	5.037
5.6	4.984
5.6	4.81
5.6	4.618
5.6	4.429
5.6	4.331
5.6	4.336
5.6	4.364
5.6	4.386
5.6	4.396
5.6	4.38
5.6	4.333
5.6	4.338
5.6	4.261
5.6	4.301
5.6	4.357
5.6	4.478
5.6	4.511
5.6	4.488
5.6	4.494
5.6	4.478
5.6	4.525
5.6	4.422
5.6	4.247
5.6	4.09
5.6	4.007
5.7	4.076
5.7	4.137
5.7	4.151
5.7	4.159
5.7	4.135
5.7	4.114
5.7	4.056
5.7	3.954
5.7	4.007
5.7	4.151
5.7	4.313
5.7	4.411
5.7	4.342
5.7	4.187
5.7	4.103
5.7	4.008
5.7	3.947
5.7	3.872
5.7	3.852
5.7	3.887
5.7	3.938
5.7	4.033
5.7	4.118
5.7	4.147
5.7	4.101
5.7	4.156
5.7	4.111
5.7	4.081
5.7	4.099
5.7	4.138
5.7	4.218
5.7	4.268
5.7	4.197
5.7	3.998
5.7	3.932
5.7	4.05
5.7	4.239
5.7	4.411
5.7	4.601
5.7	4.704
5.7	4.738
5.7	4.694
5.7	4.588
5.7	4.518
5.7	4.579
5.7	4.799
5.7	4.882
5.7	4.927
5.7	4.927
5.7	4.855
5.8	4.882
5.8	4.911
5.8	4.969
5.8	5.012
5.8	4.996
5.8	4.933
5.8	4.892
5.8	4.808
5.8	4.693
5.8	4.59
5.8	4.462
5.8	4.389
5.8	4.278
5.8	4.349
5.8	4.343
5.8	4.429
5.8	4.531
5.8	4.611
5.8	4.609
5.8	4.637
5.8	4.711
5.8	4.778
5.8	4.921
5.8	5.067
5.8	5.125
5.8	5.054
5.8	5.132
5.8	5.218
5.8	5.419
5.8	5.442
5.8	5.401
5.8	5.34
5.8	5.294
5.8	5.245
5.8	5.181
5.8	5.136
5.8	5.14
5.8	5.243
5.8	5.321
5.8	5.394
5.8	5.363
5.8	5.434
5.8	5.53
5.8	5.519
5.8	5.463
5.8	5.431
5.8	5.426
5.8	5.407
5.8	5.444
5.8	5.521
5.9	5.537
5.9	5.481
5.9	5.399
5.9	5.372
5.9	5.323
5.9	5.358
5.9	5.369
5.9	5.364
5.9	5.429
5.9	5.615
5.9	5.79
5.9	5.715
5.9	5.569
5.9	5.489
5.9	5.53
5.9	5.596
5.9	5.677
5.9	5.656
5.9	5.654
5.9	5.584
5.9	5.519
5.9	5.392
5.9	5.124
5.9	5.041
5.9	4.976
5.9	4.903
5.9	4.791
5.9	4.668
5.9	4.636
5.9	4.61
5.9	4.525
5.9	4.553
5.9	4.543
5.9	4.552
5.9	4.886
5.9	5.16
5.9	5.25
5.9	5.167
5.9	5.015
5.9	4.901
5.9	4.802
5.9	4.793
5.9	4.854
5.9	4.892
5.9	4.837
5.9	4.768
5.9	4.509
5.9	4.265
5.9	4.239
5.9	4.35
6	4.538
6	4.804
6	5.043
6	5.192
6	5.333
6	5.49
6	5.719
6	5.911
6	6.003
6	6.042
6	6.048
6	6.06
6	6.057
6	6.024
6	5.955
6	5.939
6	5.943
6	5.873
6	5.791
6	5.825
6	5.881
6	5.968
6	6.04
6	6.08
6	6.105
6	5.971
6	5.776
6	5.777
6	5.776
6	5.873
6	5.982
6	5.943
6	5.865
6	5.764
6	5.713
6	5.696
6	5.708
6	5.831
6	6.022
6	6.123
6	6.186
6	6.2
6	6.082
6	5.937
6	5.815
6	5.752
6	5.754
6	5.804
6	5.833
6	5.835
6.1	5.787
6.1	5.713
6.1	5.641
6.1	5.544
6.1	5.477
6.1	5.463
6.1	5.533
6.1	5.61
6.1	5.682
6.1	5.762
6.1	5.866
6.1	5.945
6.1	6.033
6.1	6.044
6.1	6.098
6.1	6.107
6.1	6.113
6.1	6.088
6.1	6.032
6.1	6.025
6.1	5.886
6.1	5.848
6.1	5.798
6.1	5.785
6.1	5.787
6.1	5.765
6.1	5.809
6.1	5.766
6.1	5.784
6.1	5.865
6.1	5.968
6.1	6.094
6.1	6.397
6.1	6.516
6.1	6.581
6.1	6.608
6.1	6.642
6.1	6.617
6.1	6.45
6.1	6.444
6.1	6.454
6.1	6.518
6.1	6.631
6.1	6.57
6.1	6.407
6.1	6.236
6.1	6.009
6.1	5.853
6.1	5.718
6.1	5.688
6.2	5.653
6.2	5.591
6.2	5.638
6.2	5.773
6.2	5.756
6.2	5.714
6.2	5.651
6.2	5.584
6.2	5.57
6.2	5.597
6.2	5.701
6.2	5.926
6.2	6.256
6.2	6.523
6.2	6.656
6.2	6.456
6.2	6.355
6.2	6.276
6.2	6.337
6.2	6.378
6.2	6.419
6.2	6.34
6.2	6.216
6.2	6.157
6.2	6.173
6.2	6.112
6.2	6.016
6.2	6.054
6.2	6.036
6.2	5.985
6.2	5.892
6.2	5.92
6.2	6.045
6.2	6.176
6.2	6.199
6.2	5.991
6.2	5.621
6.2	5.477
6.2	5.459
6.2	5.573
6.2	5.716
6.2	5.975
6.2	6.069
6.2	6.042
6.2	5.963
6.2	5.95
6.2	6.007
6.2	6.156
6.2	6.331
6.2	6.398
6.3	6.406
6.3	6.401
6.3	6.499
6.3	6.627
6.3	6.841
6.3	7.063
6.3	7.311
6.3	7.48
6.3	7.556
6.3	7.479
6.3	7.432
6.3	7.425
6.3	7.463
6.3	7.372
6.3	7.146
6.3	6.93
6.3	6.688
6.3	6.612
6.3	6.536
6.3	6.465
6.3	6.49
6.3	6.631
6.3	6.779
6.3	6.877
6.3	6.89
6.3	6.911
6.3	6.939
6.3	6.92
6.3	6.894
6.3	6.743
6.3	6.599
6.3	6.51
6.3	6.462
6.3	6.368
6.3	6.203
6.3	6.141
6.3	6.108
6.3	6.111
6.3	6.144
6.3	6.186
6.3	6.244
6.3	6.323
6.3	6.445
6.3	6.5
6.3	6.568
6.3	6.74
6.3	6.865
6.3	6.934
6.3	7.035
6.3	7.18
6.4	7.39
6.4	7.572
6.4	7.645
6.4	7.672
6.4	7.673
6.4	7.678
6.4	7.652
6.4	7.495
6.4	7.437
6.4	7.395
6.4	7.372
6.4	7.305
6.4	7.175
6.4	7.065
6.4	7.044
6.4	7.005
6.4	6.909
6.4	6.876
6.4	6.812
6.4	6.914
6.4	6.971
6.4	7.043
6.4	7.044
6.4	7.14
6.4	7.272
6.4	7.404
6.4	7.539
6.4	7.54
6.4	7.568
6.4	7.662
6.4	7.847
6.4	7.879
6.4	7.818
6.4	7.82
6.4	7.852
6.4	7.809
6.4	7.724
6.4	7.684
6.4	7.684
6.4	7.922
6.4	7.992
6.4	7.943
6.4	7.684
6.4	7.529
6.4	7.598
6.4	7.603
6.4	7.633
6.4	7.643
6.4	7.602
6.4	7.562
6.5	7.554
6.5	7.525
6.5	7.514
6.5	7.504
6.5	7.547
6.5	7.6
6.5	7.575
6.5	7.59
6.5	7.623
6.5	7.571
6.5	7.551
6.5	7.455
6.5	7.378
6.5	7.244
6.5	7.282
6.5	7.385
6.5	7.546
6.5	7.643
6.5	7.7
6.5	7.631
6.5	7.481
6.5	7.386
6.5	7.382
6.5	7.49
6.5	7.558
6.5	7.679
6.5	7.714
6.5	7.71
6.5	7.76
6.5	7.774
6.5	7.832
6.5	7.932
6.5	8.04
6.5	8.07
6.5	8.052
6.5	8.046
6.5	8.035
6.5	8.022
6.5	8.065
6.5	8.004
6.5	7.955
6.5	7.92
6.5	7.902
6.5	7.948
6.5	8.03
6.5	8.269
6.5	8.438
6.5	8.55
6.5	8.573
6.5	8.553
6.6	8.46
6.6	8.382
6.6	8.291
6.6	8.276
6.6	8.285
6.6	8.259
6.6	8.142
6.6	7.959
6.6	7.871
6.6	7.741
6.6	7.703
6.6	7.652
6.6	7.649
6.6	7.73
6.6	7.771
6.6	7.812
6.6	7.816
6.6	7.748
6.6	7.772
6.6	7.838
6.6	7.818
6.6	7.768
6.6	7.632
6.6	7.539
6.6	7.45
6.6	7.404
6.6	7.379
6.6	7.341
6.6	7.284
6.6	7.271
6.6	7.246
6.6	7.195
6.6	7.266
6.6	7.401
6.6	7.59
6.6	7.792
6.6	7.866
6.6	7.826
6.6	7.76
6.6	7.714
6.6	7.683
6.6	7.587
6.6	7.588
6.6	7.522
6.6	7.44
6.6	7.345
6.6	7.269
6.6	7.201
6.6	7.297
6.6	7.474
6.7	7.633
6.7	7.686
6.7	7.614
6.7	7.674
6.7	7.78
6.7	7.991
6.7	8.123
6.7	8.256
6.7	8.323
6.7	8.345
6.7	8.267
6.7	8.136
6.7	8.076
6.7	8.089
6.7	8.234
6.7	8.353
6.7	8.342
6.7	8.293
6.7	8.391
6.7	8.447
6.7	8.528
6.7	8.562
6.7	8.655
6.7	8.867
6.7	9.089
6.7	9.423
6.7	9.597
6.7	9.732
6.7	9.802
6.7	9.822
6.7	9.696
6.7	9.559
6.7	9.458
6.7	9.429
6.7	9.368
6.7	9.245
6.7	9.067
6.7	8.857
6.7	8.778
6.7	8.734
6.7	8.675
6.7	8.661
6.7	8.788
6.7	8.78
6.7	8.728
6.7	8.547
6.7	8.4
6.7	8.435
6.7	8.372
6.7	8.235
6.8	8.076
6.8	7.93
6.8	7.929
6.8	7.953
6.8	7.847
6.8	7.771
6.8	7.81
6.8	7.971
6.8	8.132
6.8	8.092
6.8	8.128
6.8	8.141
6.8	8.268
6.8	8.305
6.8	8.184
6.8	8.113
6.8	8.036
6.8	8.204
6.8	8.266
6.8	8.351
6.8	8.461
6.8	8.609
6.8	8.716
6.8	8.802
6.8	8.831
6.8	8.854
6.8	8.942
6.8	8.908
6.8	8.897
6.8	8.777
6.8	8.73
6.8	8.609
6.8	8.464
6.8	8.404
6.8	8.402
6.8	8.391
6.8	8.363
6.8	8.393
6.8	8.459
6.8	8.572
6.8	8.657
6.8	8.745
6.8	8.756
6.8	8.85
6.8	9.027
6.8	9.139
6.8	9.146
6.8	9.092
6.8	9.051
6.8	9.071
6.9	9.097
6.9	9.156
6.9	9.06
6.9	9.086
6.9	9.22
6.9	9.33
6.9	9.264
6.9	9.152
6.9	9.122
6.9	9.216
6.9	9.283
6.9	9.196
6.9	9.09
6.9	8.906
6.9	8.89
6.9	8.748
6.9	8.716
6.9	8.742
6.9	8.871
6.9	8.973
6.9	9.008
6.9	8.964
6.9	8.965
6.9	9.067
6.9	9.108
6.9	9.187
6.9	9.306
6.9	9.49
6.9	9.546
6.9	9.527
6.9	9.402
6.9	9.378
6.9	9.455
6.9	9.635
6.9	9.752
6.9	9.85
6.9	9.886
6.9	9.957
6.9	9.916
6.9	9.796
6.9	9.578
6.9	9.288
6.9	9.108
6.9	9.025
6.9	8.953
6.9	8.843
6.9	8.773
6.9	8.726
6.9	8.816
6.9	8.917
7	9.097
7	9.268
7	9.474
7	9.725
7	9.958
7	9.97
7	9.972
7	9.949
7	9.872
7	9.775
7	9.656
7	9.515
7	9.468
7	9.563
7	9.491
7	9.464
7	9.406
7	9.434
7	9.419
7	9.355
7	9.371
7	9.387
7	9.446
7	9.485
7	9.48
7	9.414
7	9.499
7	9.57
7	9.582
7	9.588
7	9.579
7	9.682
7	9.731
7	9.86
7	9.96
7	9.995
7	9.999
7	9.951
7	10.001
7	10.035
7	9.927
7	9.813
7	9.755
7	9.783
7	9.937
7	9.94
7	9.84
7	9.781
7	9.695
7	9.596
7.1	9.394
7.1	9.267
7.1	9.331
7.1	9.48
7.1	9.675
7.1	9.643
7.1	9.479
7.1	9.337
7.1	9.297
7.1	9.316
7.1	9.324
7.1	9.396
7.1	9.538
7.1	9.707
7.1	9.99
7.1	10.068
7.1	9.979
7.1	9.964
7.1	9.964
7.1	10.021
7.1	10.081
7.1	10.082
7.1	10.144
7.1	10.171
7.1	10.236
7.1	10.291
7.1	10.124
7.1	10.017
7.1	10.053
7.1	10.081
7.1	10.169
7.1	10.289
7.1	10.334
7.1	10.335
7.1	10.174
7.1	10.063
7.1	9.969
7.1	9.92
7.1	10.002
7.1	10.234
7.1	10.306
7.1	10.26
7.1	10.127
7.1	9.95
7.1	9.82
7.1	9.755
7.1	9.865
7.1	9.947
7.1	9.96
7.1	9.851
7.2	9.789
7.2	9.608
7.2	9.533
7.2	9.635
7.2	9.75
7.2	9.832
7.2	9.874
7.2	9.938
7.2	10.005
7.2	10.047
7.2	10.069
7.2	10.109
7.2	10.075
7.2	9.96
7.2	9.881
7.2	9.787
7.2	9.863
7.2	9.999
7.2	10.12
7.2	10.175
7.2	10.172
7.2	10.191
7.2	10.281
7.2	10.353
7.2	10.424
7.2	10.587
7.2	10.679
7.2	10.783
7.2	10.661
7.2	10.555
7.2	10.53
7.2	10.545
7.2	10.571
7.2	10.55
7.2	10.413
7.2	10.275
7.2	10.185
7.2	10.077
7.2	10.016
7.2	9.921
7.2	9.897
7.2	9.869
7.2	9.826
7.2	9.794
7.2	9.751
7.2	9.732
7.2	9.856
7.2	9.908
7.2	9.96
7.2	10.073
7.3	10.192
7.3	10.421
7.3	10.501
7.3	10.517
7.3	10.44
7.3	10.357
7.3	10.329
7.3	10.308
7.3	10.201
7.3	10.255
7.3	10.325
7.3	10.377
7.3	10.401
7.3	10.318
7.3	10.39
7.3	10.551
7.3	10.774
7.3	10.999
7.3	11.106
7.3	11.139
7.3	11.163
7.3	11.101
7.3	11.02
7.3	10.917
7.3	10.824
7.3	10.716
7.3	10.678
7.3	10.635
7.3	10.59
7.3	10.578
7.3	10.602
7.3	10.585
7.3	10.544
7.3	10.488
7.3	10.465
7.3	10.66
7.3	10.813
7.3	10.959
7.3	10.918
7.3	10.724
7.3	10.527
7.3	10.302
7.3	10.137
7.3	10.035
7.3	9.965
7.3	9.946
7.3	9.945
7.3	9.799
7.3	9.745
7.3	9.706
7.4	9.727
7.4	9.814
7.4	9.797
7.4	9.945
7.4	10.107
7.4	10.272
7.4	10.472
7.4	10.586
7.4	10.687
7.4	10.64
7.4	10.661
7.4	10.663
7.4	10.716
7.4	10.803
7.4	11.041
7.4	10.936
7.4	10.954
7.4	10.952
7.4	11.151
7.4	11.412
7.4	11.486
7.4	11.578
7.4	11.443
7.4	11.365
7.4	11.252
7.4	11.234
7.4	11.233
7.4	11.393
7.4	11.306
7.4	11.151
7.4	10.76
7.4	10.463
7.4	10.348
7.4	10.532
7.4	10.54
7.4	10.495
7.4	10.483
7.4	10.434
7.4	10.421
7.4	10.376
7.4	10.405
7.4	10.507
7.4	10.563
7.4	10.519
7.4	10.427
7.4	10.134
7.4	10.203
7.4	10.3
7.4	10.362
7.4	10.385
7.5	10.303
7.5	10.334
7.5	10.406
7.5	10.589
7.5	10.755
7.5	10.821
7.5	10.864
7.5	10.825
7.5	10.749
7.5	10.657
7.5	10.634
7.5	10.664
7.5	10.828
7.5	10.945
7.5	11.022
7.5	11.027
7.5	10.988
7.5	11.033
7.5	11.113
7.5	11.264
7.5	11.38
7.5	11.512
7.5	11.608
7.5	11.588
7.5	11.496
7.5	11.363
7.5	11.221
7.5	11.014
7.5	10.888
7.5	10.929
7.5	10.99
7.5	11.064
7.5	11.176
7.5	11.204
7.5	11.234
7.5	11.294
7.5	11.331
7.5	11.382
7.5	11.387
7.5	11.458
7.5	11.512
7.5	11.395
7.5	11.301
7.5	11.197
7.5	11.058
7.5	10.964
7.5	10.854
7.5	10.876
7.5	10.949
7.5	10.94
7.6	10.918
7.6	10.831
7.6	10.776
7.6	10.74
7.6	10.701
7.6	10.624
7.6	10.568
7.6	10.544
7.6	10.53
7.6	10.456
7.6	10.35
7.6	10.352
7.6	10.404
7.6	10.511
7.6	10.681
7.6	10.85
7.6	11.031
7.6	11.313
7.6	11.541
7.6	11.651
7.6	11.688
7.6	11.695
7.6	11.718
7.6	11.754
7.6	11.802
7.6	11.866
7.6	11.746
7.6	11.666
7.6	11.517
7.6	11.677
7.6	11.905
7.6	12.078
7.6	12.063
7.6	11.988
7.6	11.804
7.6	11.607
7.6	11.489
7.6	11.278
7.6	11.408
7.6	11.319
7.6	11.241
7.6	10.921
7.6	10.517
7.6	10.31
7.6	10.37
7.6	10.497
7.6	10.721
7.6	10.926
7.6	11.063
7.6	11.264
7.7	11.254
7.7	11.372
7.7	11.471
7.7	11.394
7.7	11.378
7.7	11.37
7.7	11.382
7.7	11.32
7.7	11.291
7.7	11.281
7.7	11.174
7.7	11.136
7.7	11.094
7.7	11.091
7.7	11.217
7.7	11.291
7.7	11.405
7.7	11.392
7.7	11.295
7.7	11.27
7.7	11.15
7.7	10.945
7.7	10.854
7.7	10.742
7.7	10.665
7.7	10.556
7.7	10.292
7.7	10.102
7.7	9.905
7.7	9.811
7.7	9.737
7.7	9.636
7.7	9.571
7.7	9.633
7.7	9.714
7.7	9.826
7.7	9.868
7.7	9.994
7.7	10.256
7.7	10.533
7.7	10.775
7.7	10.958
7.7	11.12
7.7	11.275
7.7	11.363
7.7	11.448
7.7	11.456
7.7	11.437
7.7	11.452
7.7	11.439
7.8	11.344
7.8	11.438
7.8	11.531
7.8	11.682
7.8	11.824
7.8	11.859
7.8	11.789
7.8	11.709
7.8	11.796
7.8	11.87
7.8	12.048
7.8	12.162
7.8	12.114
7.8	11.872
7.8	11.658
7.8	11.505
7.8	11.371
7.8	11.372
7.8	11.536
7.8	11.654
7.8	11.619
7.8	11.596
7.8	11.461
7.8	11.39
7.8	11.613
7.8	11.779
7.8	11.848
7.8	11.872
7.8	11.914
7.8	11.968
7.8	12.165
7.8	12.248
7.8	12.222
7.8	12.123
7.8	12.031
7.8	11.978
7.8	11.764
7.8	11.552
7.8	11.377
7.8	11.211
7.8	11.085
7.8	11.008
7.8	10.801
7.8	10.712
7.8	10.741
7.8	10.823
7.8	10.88
7.8	10.89
7.8	10.905
7.8	10.987
7.9	11.086
7.9	11.151
7.9	11.217
7.9	11.127
7.9	11.114
7.9	11.148
7.9	11.317
7.9	11.437
7.9	11.453
7.9	11.448
7.9	11.507
7.9	11.605
7.9	11.524
7.9	11.352
7.9	11.161
7.9	11.063
7.9	10.944
7.9	10.844
7.9	10.649
7.9	10.506
7.9	10.496
7.9	10.531
7.9	10.558
7.9	10.53
7.9	10.739
7.9	11.007
7.9	11.266
7.9	11.419
7.9	11.509
7.9	11.522
7.9	11.495
7.9	11.485
7.9	11.444
7.9	11.431
7.9	11.373
7.9	11.372
7.9	11.318
7.9	11.297
7.9	11.306
7.9	11.342
7.9	11.437
7.9	11.521
7.9	11.596
7.9	11.625
7.9	11.641
7.9	11.679
7.9	11.815
7.9	11.866
7.9	11.771
7.9	11.682
8	11.603
8	11.627
8	11.633
8	11.704
8	11.738
8	11.698
8	11.624
8	11.489
8	11.326
8	11.218
8	11.253
8	11.286
8	11.257
8	11.251
8	11.191
8	11.035
8	10.81
8	10.652
8	10.567
8	10.471
8	10.381
8	10.339
8	10.268
8	10.237
8	10.328
8	10.343
8	10.355
8	10.386
8	10.476
8	10.703
8	10.979
8	11.157
8	11.32
8	11.377
8	11.389
8	11.508
8	11.553
8	11.493
8	11.453
8	11.352
8	11.202
8	11.047
8	10.898
8	10.857
8	10.8
8	10.783
8	10.731
8	10.69
8	10.696
8	10.813
8	10.965
8.1	11.022
8.1	11.252
8.1	11.457
8.1	11.653
8.1	11.795
8.1	11.925
8.1	12.047
8.1	12.167
8.1	12.216
8.1	12.23
8.1	12.106
8.1	11.881
8.1	11.773
8.1	11.559
8.1	11.394
8.1	11.291
8.1	11.255
8.1	11.285
8.1	11.332
8.1	11.297
8.1	11.103
8.1	10.941
8.1	10.883
8.1	10.987
8.1	11.165
8.1	11.324
8.1	11.405
8.1	11.41
8.1	11.384
8.1	11.269
8.1	11.213
8.1	11.244
8.1	11.294
8.1	11.324
8.1	11.294
8.1	11.071
8.1	10.95
8.1	10.824
8.1	10.73
8.1	10.645
8.1	10.527
8.1	10.455
8.1	10.352
8.1	10.394
8.1	10.603
8.1	10.823
8.1	10.95
8.1	11.137
8.1	11.212
8.1	11.218
8.2	11.3
8.2	11.298
8.2	11.319
8.2	11.394
8.2	11.432
8.2	11.39
8.2	11.232
8.2	10.961
8.2	10.792
8.2	10.688
8.2	10.706
8.2	10.745
8.2	10.738
8.2	10.79
8.2	10.738
8.2	10.666
8.2	10.741
8.2	10.967
8.2	11.199
8.2	11.383
8.2	11.503
8.2	11.563
8.2	11.487
8.2	11.369
8.2	11.25
8.2	11.168
8.2	11.226
8.2	11.271
8.2	11.243
8.2	10.965
8.2	10.759
8.2	10.762
8.2	10.881
8.2	11.024
8.2	11.071
8.2	11.056
8.2	11.016
8.2	11.111
8.2	11.206
8.2	11.289
8.2	11.156
8.2	11.056
8.2	10.914
8.2	10.779
8.2	10.668
8.2	10.581
8.2	10.554
8.2	10.649
8.2	10.742
8.2	10.773
8.3	10.605
8.3	10.559
8.3	10.654
8.3	10.745
8.3	10.929
8.3	11.006
8.3	11.011
8.3	10.948
8.3	10.928
8.3	10.987
8.3	11.002
8.3	10.937
8.3	11.03
8.3	10.97
8.3	10.93
8.3	10.895
8.3	10.816
8.3	10.719
8.3	10.682
8.3	10.758
8.3	10.818
8.3	10.871
8.3	10.991
8.3	11.074
8.3	11.095
8.3	11.186
8.3	11.228
8.3	11.239
8.3	11.246
8.3	11.235
8.3	11.192
8.3	11.1
8.3	11.032
8.3	10.955
8.3	10.802
8.3	10.677
8.3	10.64
8.3	10.491
8.3	10.52
8.3	10.564
8.3	10.562
8.3	10.768
8.3	10.92
8.3	11.03
8.3	11.086
8.3	11.063
8.3	11.063
8.3	11.168
8.3	11.233
8.3	11.485
8.4	11.571
8.4	11.762
8.4	11.822
8.4	11.745
8.4	11.72
8.4	11.661
8.4	11.64
8.4	11.667
8.4	11.816
8.4	11.857
8.4	11.971
8.4	11.863
8.4	11.763
8.4	11.529
8.4	11.492
8.4	11.456
8.4	11.329
8.4	11.379
8.4	11.467
8.4	11.615
8.4	11.562
8.4	11.486
8.4	11.364
8.4	11.297
8.4	11.261
8.4	11.269
8.4	11.354
8.4	11.479
8.4	11.659
8.4	11.697
8.4	11.608
8.4	11.471
8.4	11.426
8.4	11.411
8.4	11.411
8.4	11.443
8.4	11.524
8.4	11.608
8.4	11.536
8.4	11.386
8.4	11.247
8.4	11.099
8.4	11.022
8.4	10.931
8.4	10.854
8.4	10.913
8.4	10.978
8.4	11.091
8.4	11.149
8.4	11.186
8.4	11.214
8.5	11.237
8.5	11.241
8.5	11.243
8.5	11.241
8.5	11.231
8.5	11.279
8.5	11.165
8.5	11.064
8.5	10.944
8.5	10.827
8.5	10.807
8.5	10.874
8.5	10.962
8.5	11.048
8.5	11.131
8.5	11.249
8.5	11.344
8.5	11.414
8.5	11.544
8.5	11.578
8.5	11.617
8.5	11.596
8.5	11.542
8.5	11.459
8.5	11.396
8.5	11.34
8.5	11.302
8.5	11.182
8.5	10.996
8.5	10.821
8.5	10.771
8.5	10.684
8.5	10.671
8.5	10.699
8.5	10.852
8.5	10.898
8.5	10.94
8.5	10.912
8.5	10.949
8.5	11.072
8.5	11.255
8.5	11.422
8.5	11.449
8.5	11.484
8.5	11.512
8.5	11.49
8.5	11.393
8.5	11.329
8.5	11.292
8.5	11.295
8.6	11.219
8.6	11.134
8.6	11.017
8.6	10.969
8.6	10.949
8.6	10.905
8.6	10.809
8.6	10.721
8.6	10.692
8.6	10.689
8.6	10.739
8.6	10.802
8.6	10.894
8.6	10.949
8.6	11.221
8.6	11.421
8.6	11.593
8.6	11.583
8.6	11.644
8.6	11.631
8.6	11.496
8.6	11.329
8.6	11.19
8.6	11.138
8.6	11.119
8.6	11.151
8.6	10.931
8.6	10.712
8.6	10.457
8.6	10.363
8.6	10.337
8.6	10.407
8.6	10.522
8.6	10.821
8.6	10.938
8.6	11.075
8.6	11.166
8.6	11.238
8.6	11.327
8.6	11.386
8.6	11.475
8.6	11.607
8.6	11.65
8.6	11.702
8.6	11.771
8.6	11.703
8.6	11.696
8.6	11.667
8.6	11.548
8.6	11.285
8.7	11.056
8.7	10.983
8.7	10.947
8.7	10.907
8.7	10.862
8.7	10.795
8.7	10.773
8.7	10.828
8.7	10.877
8.7	10.781
8.7	10.777
8.7	10.942
8.7	11.176
8.7	11.368
8.7	11.511
8.7	11.655
8.7	11.706
8.7	11.696
8.7	11.713
8.7	11.617
8.7	11.533
8.7	11.554
8.7	11.556
8.7	11.491
8.7	11.243
8.7	10.962
8.7	10.76
8.7	10.63
8.7	10.596
8.7	10.575
8.7	10.418
8.7	10.268
8.7	10.223
8.7	10.229
8.7	10.309
8.7	10.427
8.7	10.592
8.7	10.702
8.7	10.788
8.7	10.797
8.7	10.813
8.7	10.852
8.7	10.998
8.7	11.235
8.7	11.423
8.7	11.498
8.7	11.513
8.7	11.536
8.7	11.504
8.7	11.494
8.8	11.443
8.8	11.465
8.8	11.561
8.8	11.704
8.8	11.819
8.8	11.724
8.8	11.596
8.8	11.319
8.8	11.139
8.8	10.987
8.8	11.004
8.8	11.053
8.8	11.143
8.8	11.151
8.8	11.076
8.8	11.001
8.8	10.851
8.8	10.82
8.8	10.773
8.8	10.87
8.8	10.87
8.8	10.861
8.8	10.835
8.8	10.927
8.8	10.89
8.8	10.839
8.8	10.794
8.8	10.658
8.8	10.626
8.8	10.682
8.8	10.727
8.8	10.867
8.8	11.073
8.8	11.166
8.8	11.266
8.8	11.198
8.8	11.342
8.8	11.449
8.8	11.562
8.8	11.737
8.8	11.859
8.8	11.932
8.8	11.982
8.8	11.95
8.8	11.879
8.8	11.809
8.8	11.673
8.8	11.592
8.8	11.393
8.8	11.467
8.9	11.571
8.9	11.654
8.9	11.739
8.9	11.811
8.9	11.911
8.9	12.053
8.9	12.252
8.9	12.521
8.9	12.84
8.9	12.857
8.9	12.921
8.9	12.75
8.9	12.588
8.9	12.458
8.9	12.325
8.9	12.189
8.9	12.008
8.9	11.822
8.9	11.598
8.9	11.409
8.9	11.184
8.9	11.281
8.9	11.334
8.9	11.471
8.9	11.619
8.9	11.825
8.9	12.048
8.9	12.296
8.9	12.483
8.9	12.557
8.9	12.667
8.9	12.616
8.9	12.684
8.9	12.679
8.9	12.722
8.9	12.701
8.9	12.647
8.9	12.566
8.9	12.445
8.9	12.195
8.9	12.108
8.9	12.161
8.9	12.155
8.9	12.263
8.9	12.262
8.9	12.342
[truncated: 8,080 more rows]

## Sheet: Fig. 3F
Fig. 3F
	Ratio to WT			Mean
WT	0.913426	1.07664	1.00993	1
R59A	0.638692	0.630866	0.764767	0.678108
D71A	0.891572	0.777511	0.732675	0.800586
E76A	0.873697	0.813353	0.753178	0.753178
R173A	0.645911	0.677789	0.747327	0.690342

## Sheet: Fig. 4C
Fig. 4C
	Ratio to WT			Mean
WT	0.913426	1.07664	1.00993	1
Δα-CTD	0.441886	0.525149	0.450385	0.472473
R240A	0.586131	0.558565	0.706489	0.617062
D245A	0.821577	0.73245	0.489101	0.681042
D250A	0.855729	0.864291	0.837048	0.852356
L263A	0.479356	0.348942	0.456319	0.428206

## Sheet: Fig. 5A
Fig. 5A
	Ratio to CK			Mean
CK	1.10912	0.941127	0.949756	1
62.5 nM AfsR	0.965952	0.991888	0.938789	0.965543
125 nM AfsR	1.06695	1.03429	1.10286	1.06803
250 nM AfsR	1.23311	1.16539	1.2417	1.2134
500 nM AfsR	1.29472	1.38741	1.28636	1.32283
750 nM AfsR	1.49143	1.52104	1.54063	1.5177
1000 nM AfsR	1.88515	1.82331	1.69707	1.80184
CK	1.02393	0.928646	1.04743	1
62.5 nM ΔTPR	1.14777	0.815739	0.88558	0.949695
125 nM ΔTPR	1.56734	1.32471	1.18205	1.35804
250 nM ΔTPR	1.5515	1.5982	1.42877	1.52616
500 nM ΔTPR	1.71401	1.86478	1.6621	1.74696
750nM ΔTPR	1.99186	2.00059	2.01992	2.00412
1000 nM ΔTPR	2.40626	2.16609	2.43995	2.33743
CK	0.946641	1.13486	0.918497	1
62.5 nM SARP	1.00574	1.14024	1.23029	1.12542
125nM SARP	1.78694	1.56126	2.07638	1.80819
250nM SARP	2.28122	2.00038	2.3427	2.2081
500nM SARP	2.29973	2.71065	2.5427	2.5177
750nM SARP	2.61786	2.52758	3.09541	2.74695
1000nM SARP	3.4197	3.52889	3.6954	3.548

## Sheet: Fig. 5C
Fig. 5C
	Ratio to CK			Mean
dephos-AfsR	1.36017	1.3397	1.36343	1.35443
dephos-AfsR+ATP	2.31767	2.41159	2.39883	2.37603
dephos-AfsR+ATPgammaS	2.44734	2.20209	2.34958	2.33301
dephos-AfsR+GTP	1.84216	1.77098	1.83968	1.81761
dephos-AfsR+ADP	1.28334	1.17392	1.12802	1.19509
dephos-AfsR+GDP	1.58546	1.2033	1.56369	1.45082

## Sheet: Fig. 5E
Fig. 5E
	Ratio to CK			Mean
CK	1.09535	1.08046	0.824185	1
CK+ATP	0.92967	1.07719	0.99314	1
untreated AfsR	1.29472	1.38741	1.28636	1.32283
untreated AfsR+ATP	1.62531	1.51783	1.64543	1.59619
dephos-AfsR	1.36017	1.3397	1.36343	1.35443
dephos-AfsR+ATP	2.31767	2.41159	2.39883	2.37603
T337A	1.4052	1.39451	1.34308	1.38093
T337A+ATP	2.36228	1.97471	2.28899	2.20866
phos-AfsR	1.66643	1.72647	1.63854	1.67715
phos-AfsR+ATP	1.66355	1.57917	1.61436	1.61903
4E	1.54977	1.62963	1.57058	1.58332
4E+ ATP	1.74613	1.78762	1.6599	1.73122

## Sheet: Fig. 5F
Fig. 5F
ATP (mM)	Phosphate (nmol/min/mg)
	dephos-AfsR			phos-AfsR			4E
0	0	0	0	0	0	0	0	0	0
0.2	5.13548	1.48659	2.29745	2.29745	2.70289	3.7	8.78438	7.56808	6.35178
0.4	7.6632	5.2585	4.9887	14.2652	10.2556	16.568	22.5691	21.3528	18.9202
0.8	14.4604	9.59524	11.217	24.1908	24.1908	22.5691	41.7596	40.9487	39.7324
2	13.7847	15.8119	15.4064	27.164	27.9749	28.7857	54.4902	61.5447	58.3823
4	19.3349	18.7087	21.4915	33.11	32.7046	29.272	61.4906	61.4906	63.5178

## Sheet: Fig. S1B
Fig. S1B
SARP-M1 afs box
Conc. (μM)	ΔmP			Mean
0	0	0	0	0
0.0625	6.3	6	8.8	7.04
0.125	10.9	11.5	9.8	10.72
0.25	10.6	13.4	10.6	11.54
0.5	16.5	14.2	13.9	14.89
1	15	20.7	13.5	16.38
2	19.4	28.5	19.5	22.45
5	38.7	45.1	40.6	41.49
10	59.7	67.9	70	65.85
20	75.3	70.2	75.6	73.71
50	83.7	84.6	91.7	86.67
SARP-M2 afs box
Conc. (μM)	ΔmP			Mean
0	0	0	0	0
0.125	9.9	7.7	3.5	7.03
0.25	10.6	3.2	9	7.61
0.5	9	4.5	6.1	6.54
1	6.1	4.9	11.2	7.4
2	12.4	7.9	15.6	11.97
5	14.3	15.1	13.7	14.36
10	22.4	26	32.4	26.93
20	41.2	27.6	34.1	34.28
50	41.9	46.1	47.9	45.32
100	54.1	46.9	60.6	53.87
SARP-M1M2 afs box
Conc. (μM)	ΔmP			Mean
0	0	0	0	0
0.0625	6	3.9	2.7	4.21
0.125	3.4	1.8	3.8	3
0.25	4.2	2.6	6.2	4.35
0.5	7.7	6.1	6.4	6.73
1	9.3	6	8.1	7.8
2	9.7	10.7	11.8	10.75
5	25.8	20.1	19.5	21.81
10	41	36.6	35.4	37.64
20	62	56.8	64.8	61.18
50	70	77.7	74.2	73.97
100	89.3	80.9	83.3	84.5

[truncated: 13 more sheets: Fig. S1C, Fig. S2, Fig. S3D, Fig. S9A, Fig. S11A, Fig. S11C, Fig. S11D, Fig. S11E, Fig. S11F, Fig. S12A, Fig. S12B, Fig. S13, Fig. S14D]
